# Supplementary material for: Melatonin Mitigates the Infection of Colletotrichum gloeosporioides via Modulation of the Chitinase Gene and Antioxidant Activity in Capsicum annuum L
Source: Antioxidants (Basel). 2020 Dec 23;10(1):7. doi: 10.3390/antiox10010007 (PMC7822495; doi:10.3390/antiox10010007)
Supplement: Supplementary file 1 [file antioxidants-10-00007-s001.zip]

Archive with 5 entries (4 files):
- Supplementary/
- Supplementary/Supplementary Tables.pdf
- __MACOSX/Supplementary/._Supplementary Tables.pdf
- Supplementary/Supplementary Figures.pdf
- __MACOSX/Supplementary/._Supplementary Figures.pdf
